# Supplementary material for: FixItFelix: improving genomic analysis by fixing reference errors
Source: Genome Biol. 2023 Feb 21;24:31. doi: 10.1186/s13059-023-02863-7 (PMC9942314; doi:10.1186/s13059-023-02863-7)
Supplement: Supplementary file 2 — Additional file 2. Supplementary Tables; this file contains all the supplementary tables. [file 13059_2023_2863_MOESM2_ESM.xlsx]

## Sheet: Table S1 Duplicated regions
Table S1: Falsely duplicated regions and the genes thar are impacted
GRCh38_correct	GRCh38_false_duplication	GRCh38_false_duplication_notes	Gene
chr11:1944210-2040431	chr11_KI270721v1_random:28-95620	Unlocalized contig	MRPL23*
chr13:111669316-111702224	chr13:111754230-111787485	Short contig between gaps	AL359649.1
chr16:19787196-19802189	chr13:86253560-86268567	Adjacent to a gap	IQCK
chr16:34958928-35047920	chr16:34363907-34452767	Short contig between gaps	LINC02184*
chr21:13654083 -13799318	chr21:6789090-6934212	Short contig between gaps	AL050303.3*
chr21:34382940-34492415	chr21:7752412-7862402	Short contig between gaps	SMIM11A*
chr21:43043888-43173753	chr21:6435551-6580170	Short contig between gaps	CRYAA*
chr21:43376745-43571434	chr21:5967138-6161363	Short contig between gaps	SIK1*
chr21:44113420-44252890	chr21:5010606-5148636	Short contig between gaps	ICOSLG
chr22:18913846-18941830	chr22_KI270734v1_random:139151-165046	Unlocalized contig	DGCR6*
chr8:30394225-30407219	chrX:37085472-37098458	Adjacent to a gap	RBPMS
chr9:70720169-70738152	chr9:70702176-70719798	Tandem duplication	TRPM3*
Genes impacted by putative false duplications in GRCh38
GRCh38 Location	Symbol	Type	Medical Gene	#SNVs CMRG
chr8:30384511-30572256	RBPMS	protein_coding
chr9:70529063-71446904	TRPM3	protein_coding
chr9:70726040-70730856	AL159990.1	lncRNA
chr11:1947278-1984522	MRPL23	protein_coding
chr11:1983237-1989920	MRPL23-AS1	lncRNA
chr11:1991096-1993670	LINC01219	lncRNA
chr11:1995176-2001470	H19	lncRNA	Y	1
chr11:1996540-1996610	AC051649.3	misc_RNA
chr11:1996759-1996831	MIR675	miRNA
chr11:1997484-1997552	AC051649.2	misc_RNA
chr13:111588201-111672608	AL359649.1	lncRNA
chr16:19716456-19858467	IQCK	protein_coding
chr16:34962970-34965270	AC135776.5	unprocessed_pseudogene
chr16:34978744-34979844	LINC02184	lncRNA
chr16:35021749-35024229	AC135776.1	lncRNA
chr16:35022851-35024250	AC135776.2	lncRNA
chr16:35023339-35023765	AC135776.3	processed_pseudogene
chr16:35040164-35084313	CCNYL3	unprocessed_pseudogene
chr16:35068211-35085060	CLUHP11	unprocessed_pseudogene
chr21:13654073-13654356	AL050303.2	processed_pseudogene
chr21:13665868-13667546	GRAMD4P1	processed_pseudogene
chr21:13676022-13677116	CXADRP1	processed_pseudogene
chr21:13679300-13681138	AL050303.3	TEC
chr21:13704853-13705518	LONRF2P5	processed_pseudogene
chr21:13724189-13724274	MIR8069-2	miRNA
chr21:13762338-13764332	FEM1AP1	processed_pseudogene
chr21:13769932-13771740	AL050303.1	lncRNA
chr21:13776086-13777266	TERF1P1	processed_pseudogene
chr21:13792635-13793141	FAM207CP	processed_pseudogene
chr21:34353099-34375364	AP000320.1	lncRNA
chr21:34375480-34416961	SMIM11A	protein_coding
chr21:34400112-34401072	FAM243A	protein_coding
chr21:34412200-34412587	AP000322.2	lncRNA
chr21:34418715-34423951	SMIM34A	protein_coding
chr21:34425508-34426017	AP000322.1	lncRNA
chr21:34446688-34512210	KCNE1	protein_coding	Y	106
chr21:34456110-34456237	AP000324.1	snoRNA
chr21:43053191-43076943	CBS	protein_coding	Y	55
chr21:43092956-43107570	U2AF1	protein_coding	Y	0
chr21:43107942-43168646	AP001631.2	lncRNA
chr21:43115334-43115709	MRPL51P2	processed_pseudogene
chr21:43140523-43141092	FRGCA	lncRNA
chr21:43159066-43162277	AP001631.1	lncRNA
chr21:43169008-43172805	CRYAA	protein_coding	Y	9
chr21:43414483-43427131	SIK1	protein_coding
chr21:43446601-43453902	LINC00319	lncRNA
chr21:43461960-43479534	LINC00313	lncRNA
chr21:43465309-43467298	AP001048.1	lncRNA
chr21:43529186-43659488	HSF2BP	protein_coding
chr21:43551229-43551600	RPL31P1	processed_pseudogene
chr21:43565182-43565648	H2BS1	protein_coding
chr21:44012309-44106552	TRAPPC10	protein_coding	Y	91
chr21:44107373-44131181	PWP2	protein_coding
chr21:44133610-44210114	GATD3A	protein_coding
chr21:44158740-44160076	LINC01678	lncRNA
chr21:44172169-44194338	AP001056.2	lncRNA
chr21:44175489-44176453	AP001056.1	lncRNA
chr21:44200602-44207399	AP001057.1	lncRNA
chr21:44217014-44240966	ICOSLG	protein_coding
chr21:44241847-44242081	AP001059.2	lncRNA
chr21:44244545-44244993	AP001059.1	lncRNA
chr21:44246339-44262216	DNMT3L	protein_coding	Y	34
chr21:44250813-44251520	DNMT3L-AS1	lncRNA
chr22:18773665-18843399	GGT3P	transcribed_unprocessed_pseudogene
chr22:18794414-18794804	AC008132.2	transcribed_processed_pseudogene
chr22:18833694-18834438	E2F6P1	processed_pseudogene
chr22:18846811-18861049	AC008132.1	transcribed_processed_pseudogene
chr22:18855621-18858640	BCRP7	unprocessed_pseudogene
chr22:18873543-18894407	FAM230F	lncRNA
chr22:18883502-18884682	AC008103.1	lncRNA
chr22:18906028-18914238	DGCR6	protein_coding	Y	0
chr22:18906238-18947732	AC007326.4	protein_coding
chr22:18912777-18936553	PRODH	protein_coding	Y	0
chr22:18936411-18947741	AC007326.5	lncRNA
Total	74
Protein-coding	22

## Sheet: Table S2 Collapsed regions
Table S2: Falsely collapsed regions and the genes that are impacted
Chr	Start	End	Gene	Gene region	Medical Gene	#SNVs in CMRG
chr17	21394778	21455415	KCNJ12	chr17:21,376,357-21,419,870
chr17	21682227	21741311	KCNJ18	chr17:21,692,523-21,705,700	Y	0
chr3	9986000	10001000	EMC3-AS1	chr3:9,992,872-9,994,326
chr3	10041000	10056000	FANCD2	chr3:10,026,370-10,101,932
chr3	11864741	11877695	FANCD2P2	chr3:11,859,674-11,891,197
chr6	251519	387461	DUSP22	chr6:291,630-351,355
chr17	21285000	21315000	MAP2K3	chr17:21,284,672-21,315,240	Y	0
chr10	46391229	46590038	GPRIN2	chr10:46,541,736-46,557,596
chr7	152127929	152443642	KMT2C	chr7:152,134,922-152,436,644	Y	82
Decoys (with CHM13 coordinates)
Chr	Start	End	Gene
chr10	48666770	48717266	GPRIN2
chr13	14464876	14502703	KMT2C
chr13	14211849	14228603	KMT2C
chr13	10688343	10754814	KMT2C
chr13	10744786	10790087	KMT2C
chr13	11526357	11569988	KMT2C
chr13	11559977	11592630	KMT2C
chr13	14408161	14474907	KMT2C
chr14	3553442	3620349	KMT2C
chr14	3610318	3640421	KMT2C
chr15	6020392	6062903	KMT2C
chr15	5960377	6027329	KMT2C
chr16	34928444	35066074	DUSP22
chr17	22578583	22605165	MAP2K3
chr17	22629421	22688415	KCNJ18
chr2	89596961	89613143	KMT2C
chr2	90170767	90210396	KMT2C
chr21	7687010	7731520	KMT2C
chr21	7659652	7674726	KMT2C
chr21	8616365	8659521	KMT2C
chr21	8649510	8682182	KMT2C
chr22	6626735	6693166	KMT2C
chr22	6683135	6713219	KMT2C
chr22	11126384	11167180	KMT2C
chr22	11157169	11189815	KMT2C
chr3	11861714	11873674	FANCD2

## Sheet: Table S3 MQ duplicated
Table S3: Mapping quality comparision between original mapping (to orginal GRCh38 reference and FixItFelix remapping (to modified GRCh38 reference) for falsely duplicated regions
Gene	Original mapping	Remapping
MRPL23*	9.87887	58.8533
AL359649.1	21.6115	59.8623
IQCK	37.6549	59.8168
LINC02184*	8.4865	58.669
AL050303.3*	17.7625	40.7406
SMIM11A	2.48004	59.8614
CRYAA*	10.3892	59.4968
SIK1*	9.78259	59.5527
ICOSLG	12.1918	59.6367
DGCR6*	12.0083	48.5941
RBPMS	34.2236	59.8844
TRPM3*	19.508	59.8732

## Sheet: Table S4 MQ collapsed
Table S4: Mapping quality comparision between original mapping (to orginal GRCh38 reference and FixItFelix remapping (to modified GRCh38 reference) for falsely collapsed regions
Gene	Original mapping	Remapping
KCNJ12	50.8027	53.6005
KCNJ18	46.3945	50.1407
EMC3-AS1	59.0001	59.2547
FANCD2	56.9933	57.9353
FANCD2P2	58.8765	47.339
DUSP22	58.4422	21.3993
MAP2K3	57.2925	56.2386
GPRIN2	35.0023	22.2363
KMT2C	57.8211	58.6886

## Sheet: Table S5 Evaluation duplicated
Table S5: HG002 benchmarking using GIAB CMRG(v1.0) truth set, GATK call and evaluation using hap.py tool for falsely duplicated regions
SNP
Mapping	Recall	Precision	F-score
Original	0.006849	0.0625	0.012346
Remapping (Global)	1	0.960526	0.979866
Remapping (Regional)	1	0.960526	0.979866
INDEL
Mapping	Recall	Precision	F-score
Original	0	0	0
Remapping (Global)	1	1	1
Remapping (Regional)	1	1	1
Raw numbers from hap.py output
GATK original (regional)
Type	Filter	TRUTH.TOTAL	TRUTH.TP	TRUTH.FN	QUERY.TOTAL	QUERY.FP	QUERY.UNK	FP.gt	FP.al	METRIC.Recall	METRIC.Precision	METRIC.F1_Score	TRUTH.TOTAL.TiTv_ratio	QUERY.TOTAL.TiTv_ratio	TRUTH.TOTAL.het_hom_ratio	QUERY.TOTAL.het_hom_ratio
INDEL	PASS	16	0	16	16	2	14	2	0	0	0				0.777778	0.230769
SNP	PASS	146	1	145	129	15	113	15	0	0.006849	0.0625	0.012346	2.94595	1.86667	1	0.72
GATK remapped (regional)
Type	Filter	TRUTH.TOTAL	TRUTH.TP	TRUTH.FN	QUERY.TOTAL	QUERY.FP	QUERY.UNK	FP.gt	FP.al	METRIC.Recall	METRIC.Precision	METRIC.F1_Score	TRUTH.TOTAL.TiTv_ratio	QUERY.TOTAL.TiTv_ratio	TRUTH.TOTAL.het_hom_ratio	QUERY.TOTAL.het_hom_ratio
INDEL	PASS	16	16	0	235	0	219	0	0	1	1	1			0.777778	2.01316
SNP	PASS	146	146	0	1068	6	916	0	0	1	0.960526	0.979866	2.94595	2.62034	1	1.73846
GATK original (global)
Type	Filter	TRUTH.TOTAL	TRUTH.TP	TRUTH.FN	QUERY.TOTAL	QUERY.FP	QUERY.UNK	FP.gt	FP.al	METRIC.Recall	METRIC.Precision	METRIC.F1_Score	TRUTH.TOTAL.TiTv_ratio	QUERY.TOTAL.TiTv_ratio	TRUTH.TOTAL.het_hom_ratio	QUERY.TOTAL.het_hom_ratio
INDEL	PASS	16	0	16	16	2	14	2	0	0	0				0.777778	0.230769
SNP	PASS	146	1	145	129	15	113	15	0	0.006849	0.0625	0.012346	2.94595	1.86667	1	0.72
GATK remapped (global)
Type	Filter	TRUTH.TOTAL	TRUTH.TP	TRUTH.FN	QUERY.TOTAL	QUERY.FP	QUERY.UNK	FP.gt	FP.al	METRIC.Recall	METRIC.Precision	METRIC.F1_Score	TRUTH.TOTAL.TiTv_ratio	QUERY.TOTAL.TiTv_ratio	TRUTH.TOTAL.het_hom_ratio	QUERY.TOTAL.het_hom_ratio
INDEL	PASS	16	16	0	235	0	219	0	0	1	1	1			0.777778	1.97403
SNP	PASS	146	146	0	1074	6	922	0	0	1	0.960526	0.979866	2.94595	2.61616	1	1.76093

## Sheet: Table S6 Evaluation collapsed
Table S6: HG002 benchmarking using GIAB CMRG(v1.0) truth set, GATK call and evaluation using hap.py tool for falsely collapsed regions
SNP
Mapping	Recall	Precision	F-score
Original	0.948718	0.064685	0.121113											F-score
Remapping (Global)	0.974359	0.098446	0.178824											0.258621
Remapping (Regional)	0.974359	0.097187	0.176744											0.319149
														0.319149
INDEL
Mapping	Recall	Precision	F-score
Original	0.882353	0.151515	0.258621
Remapping (Global)	0.882353	0.194805	0.319149
Remapping (Regional)	0.882353	0.194805	0.319149
Raw numbers from hap.py output
GATK_original (regional)
Type	Filter	TRUTH.TOTAL	TRUTH.TP	TRUTH.FN	QUERY.TOTAL	QUERY.FP	QUERY.UNK	FP.gt	FP.al	METRIC.Recall	METRIC.Precision	METRIC.Frac_NA	METRIC.F1_Score	TRUTH.TOTAL.TiTv_ratio	QUERY.TOTAL.TiTv_ratio	TRUTH.TOTAL.het_hom_ratio	QUERY.TOTAL.het_hom_ratio
INDEL	PASS	17	15	2	124	84	25	1	0	0.882353	0.151515	0.201613	0.258621			0.7	5.2
SNP	PASS	39	37	2	599	535	27	2	0	0.948718	0.064685	0.045075	0.121113	2	2.31492	0.857143	21.1481
GATK_remapped (regional)
Type	Filter	TRUTH.TOTAL	TRUTH.TP	TRUTH.FN	QUERY.TOTAL	QUERY.FP	QUERY.UNK	FP.gt	FP.al	METRIC.Recall	METRIC.Precision	METRIC.Frac_NA	METRIC.F1_Score	TRUTH.TOTAL.TiTv_ratio	QUERY.TOTAL.TiTv_ratio	TRUTH.TOTAL.het_hom_ratio	QUERY.TOTAL.het_hom_ratio
INDEL	PASS	17	15	2	101	62	24	1	0	0.882353	0.194805	0.237624	0.319149			0.7	4.05
SNP	PASS	39	38	1	416	353	25	1	0	0.974359	0.097187	0.060096	0.176744	2	2.18321	0.857143	13.8214
GATK_original (global)
Type	Filter	TRUTH.TOTAL	TRUTH.TP	TRUTH.FN	QUERY.TOTAL	QUERY.FP	QUERY.UNK	FP.gt	FP.al	METRIC.Recall	METRIC.Precision	METRIC.Frac_NA	METRIC.F1_Score	TRUTH.TOTAL.TiTv_ratio	QUERY.TOTAL.TiTv_ratio	TRUTH.TOTAL.het_hom_ratio	QUERY.TOTAL.het_hom_ratio
INDEL	PASS	17	15	2	120	84	21	1	0	0.882353	0.151515	0.175	0.258621			0.7	6.5
SNP	PASS	39	37	2	597	538	22	2	0	0.948718	0.064348	0.036851	0.120521	2	2.32222	0.857143	24.913
GATK_remapped (global)
Type	Filter	TRUTH.TOTAL	TRUTH.TP	TRUTH.FN	QUERY.TOTAL	QUERY.FP	QUERY.UNK	FP.gt	FP.al	METRIC.Recall	METRIC.Precision	METRIC.Frac_NA	METRIC.F1_Score	TRUTH.TOTAL.TiTv_ratio	QUERY.TOTAL.TiTv_ratio	TRUTH.TOTAL.het_hom_ratio	QUERY.TOTAL.het_hom_ratio
INDEL	PASS	17	15	2	97	62	20	1	0	0.882353	0.194805	0.206186	0.319149			0.7	5.0625
SNP	PASS	39	38	1	407	348	21	1	0	0.974359	0.098446	0.051597	0.178824	2	2.1875	0.857143	15.9167
SNVs in CMRG for collapsed regions
Chr	Start	End	Gene	#SNVs in CMRG
chr17	21394778	21455415	KCNJ12	0
chr17	21682227	21741311	KCNJ18	0
chr3	9986000	10001000	FANCD2	0
chr3	10041000	10056000	FANCD2	0
chr3	11864741	11877695	FANCD2	0
chr6	251519	387461	DUSP22	0
chr17	21285000	21315000	MAP2K3	0
chr10	46391229	46590038	GPRIN2	0
chr7	152127929	152443642	KMT2C	82	<-- CMRG truth set has only entries for this

## Sheet: Table S7 FixItFelix vs LevioSAM
Table S7: Comparision between our remapping approach FixItFelix and recently published LevioSAM2 tool
Duplicated Regions
Original mapping
Type	Filter	TRUTH.TOTAL	TRUTH.TP	TRUTH.FN	QUERY.TOTAL	QUERY.FP	QUERY.UNK	FP.gt	FP.al	METRIC.Recall	METRIC.Precision	METRIC.Frac_NA	METRIC.F1_Score	TRUTH.TOTAL.TiTv_ratio	QUERY.TOTAL.TiTv_ratio	TRUTH.TOTAL.het_hom_ratio	QUERY.TOTAL.het_hom_ratio
INDEL	ALL	16	0	16	16	2	14	2	0	0	0	0.875				0.777778	0.230769
INDEL	PASS	16	0	16	16	2	14	2	0	0	0	0.875				0.777778	0.230769
SNP	ALL	146	1	145	129	15	113	15	0	0.006849	0.0625	0.875969	0.012346	2.94595	1.86667	1	0.72
SNP	PASS	146	1	145	129	15	113	15	0	0.006849	0.0625	0.875969	0.012346	2.94595	1.86667	1	0.72
Remapping with FixItFelix
Type	Filter	TRUTH.TOTAL	TRUTH.TP	TRUTH.FN	QUERY.TOTAL	QUERY.FP	QUERY.UNK	FP.gt	FP.al	METRIC.Recall	METRIC.Precision	METRIC.Frac_NA	METRIC.F1_Score	TRUTH.TOTAL.TiTv_ratio	QUERY.TOTAL.TiTv_ratio	TRUTH.TOTAL.het_hom_ratio	QUERY.TOTAL.het_hom_ratio
INDEL	ALL	16	16	0	236	0	220	0	0	1	1	0.932203	1			0.777778	1.98701
INDEL	PASS	16	16	0	236	0	220	0	0	1	1	0.932203	1			0.777778	1.98701
SNP	ALL	146	146	0	1075	6	923	0	0	1	0.960526	0.858605	0.979866	2.94595	2.60738	1	1.75641
SNP	PASS	146	146	0	1075	6	923	0	0	1	0.960526	0.858605	0.979866	2.94595	2.60738	1	1.75641
Using LevioSAM2
Type	Filter	TRUTH.TOTAL	TRUTH.TP	TRUTH.FN	QUERY.TOTAL	QUERY.FP	QUERY.UNK	FP.gt	FP.al	METRIC.Recall	METRIC.Precision	METRIC.Frac_NA	METRIC.F1_Score	TRUTH.TOTAL.TiTv_ratio	QUERY.TOTAL.TiTv_ratio	TRUTH.TOTAL.het_hom_ratio	QUERY.TOTAL.het_hom_ratio
INDEL	ALL	16	7	9	107	1	99	1	0	0.4375	0.875	0.925234	0.583333			0.777778	3.81818
INDEL	PASS	16	7	9	107	1	99	1	0	0.4375	0.875	0.925234	0.583333			0.777778	3.81818
SNP	ALL	146	145	1	1161	7	1009	1	0	0.993151	0.953947	0.869078	0.973154	2.94595	2.56135	1	1.87376
SNP	PASS	146	145	1	1161	7	1009	1	0	0.993151	0.953947	0.869078	0.973154	2.94595	2.56135	1	1.87376
SNP
Mapping	Recall	Precision	F-score
Original	0.006849	0.0625	0.012346
Remapping (Global)	1	0.960526	0.979866
Remapping (Regional)	1	0.960526	0.979866
LevioSAM2	0.993151	0.953947	0.973154
INDEL
Mapping	Recall	Precision	F-score
Original	0	0	0
Remapping (Global)	1	1	1
Remapping (Regional)	1	1	1
LevioSAM2	0.4375	0.875	0.583333
Collapsed Regions
Original
Type	Filter	TRUTH.TOTAL	TRUTH.TP	TRUTH.FN	QUERY.TOTAL	QUERY.FP	QUERY.UNK	FP.gt	FP.al	METRIC.Recall	METRIC.Precision	METRIC.Frac_NA	METRIC.F1_Score	TRUTH.TOTAL.TiTv_ratio	QUERY.TOTAL.TiTv_ratio	TRUTH.TOTAL.het_hom_ratio	QUERY.TOTAL.het_hom_ratio
INDEL	ALL	17	15	2	123	83	25	1	0	0.882353	0.153061	0.203252	0.26087			0.7	5.15
INDEL	PASS	17	15	2	123	83	25	1	0	0.882353	0.153061	0.203252	0.26087			0.7	5.15
SNP	ALL	39	37	2	600	536	27	2	0	0.948718	0.064572	0.045	0.120915	2	2.32044	0.857143	21.1852
SNP	PASS	39	37	2	600	536	27	2	0	0.948718	0.064572	0.045	0.120915	2	2.32044	0.857143	21.1852
Remapping with FixItFelix
Type	Filter	TRUTH.TOTAL	TRUTH.TP	TRUTH.FN	QUERY.TOTAL	QUERY.FP	QUERY.UNK	FP.gt	FP.al	METRIC.Recall	METRIC.Precision	METRIC.Frac_NA	METRIC.F1_Score	TRUTH.TOTAL.TiTv_ratio	QUERY.TOTAL.TiTv_ratio	TRUTH.TOTAL.het_hom_ratio	QUERY.TOTAL.het_hom_ratio
INDEL	ALL	17	15	2	99	60	24	1	0	0.882353	0.2	0.242424	0.326087			0.7	3.95
INDEL	PASS	17	15	2	99	60	24	1	0	0.882353	0.2	0.242424	0.326087			0.7	3.95
SNP	ALL	39	38	1	419	355	26	1	0	0.974359	0.096692	0.062053	0.175926	2	2.20611	0.857143	13.9286
SNP	PASS	39	38	1	419	355	26	1	0	0.974359	0.096692	0.062053	0.175926	2	2.20611	0.857143	13.9286
Using LevioSAM2
Type	Filter	TRUTH.TOTAL	TRUTH.TP	TRUTH.FN	QUERY.TOTAL	QUERY.FP	QUERY.UNK	FP.gt	FP.al	METRIC.Recall	METRIC.Precision	METRIC.Frac_NA	METRIC.F1_Score	TRUTH.TOTAL.TiTv_ratio	QUERY.TOTAL.TiTv_ratio	TRUTH.TOTAL.het_hom_ratio	QUERY.TOTAL.het_hom_ratio
INDEL	ALL	17	16	1	84	46	22	0	0	0.941176	0.258065	0.261905	0.405063			0.7	3
INDEL	PASS	17	16	1	84	46	22	0	0	0.941176	0.258065	0.261905	0.405063			0.7	3
SNP	ALL	39	37	2	394	334	23	2	0	0.948718	0.09973	0.058376	0.180488	2	2.42609	0.857143	13.5926
SNP	PASS	39	37	2	394	334	23	2	0	0.948718	0.09973	0.058376	0.180488	2	2.42609	0.857143	13.5926
SNP
Mapping	Recall	Precision	F-score
Original	0.948718	0.064685	0.121113
Remapping (Global)	0.974359	0.098446	0.178824
Remapping (Regional)	0.974359	0.097187	0.176744
LevioSAM2	0.948718	0.09973	0.180488
INDEL
Mapping	Recall	Precision	F-score
Original	0.882353	0.151515	0.258621
Remapping (Global)	0.882353	0.194805	0.319149
Remapping (Regional)	0.882353	0.194805	0.319149
LevioSAM2	0.941176	0.258065	0.405063
Time
	FixItFelix	FixItFelix+LevioSAM2+Picard
Duplicated	110	117 sec + 58 sec + 10 sec
Collapsed	132	131 sec + 105 sec + 10 sec
Type	Filter	TRUTH.TOTAL	TRUTH.TP	TRUTH.FN	QUERY.TOTAL	QUERY.FP	QUERY.UNK	FP.gt	FP.al	METRIC.Recall	METRIC.Precision	METRIC.Frac_NA	METRIC.F1_Score	TRUTH.TOTAL.TiTv_ratio	QUERY.TOTAL.TiTv_ratio	TRUTH.TOTAL.het_hom_ratio	QUERY.TOTAL.het_hom_ratio
INDEL	ALL	16	7	9	106	1	98	1	0	0.4375	0.875	0.924528	0.583333			0.777778	4
INDEL	PASS	16	7	9	106	1	98	1	0	0.4375	0.875	0.924528	0.583333			0.777778	4
SNP	ALL	146	145	1	1156	3	1008	1	0	0.993151	0.97973	0.871972	0.986395	2.94595	2.60125	1	1.86849
SNP	PASS	146	145	1	1156	3	1008	1	0	0.993151	0.97973	0.871972	0.986395	2.94595	2.60125	1	1.86849
Type	Filter	TRUTH.TOTAL	TRUTH.TP	TRUTH.FN	QUERY.TOTAL	QUERY.FP	QUERY.UNK	FP.gt	FP.al	METRIC.Recall	METRIC.Precision	METRIC.Frac_NA	METRIC.F1_Score	TRUTH.TOTAL.TiTv_ratio	QUERY.TOTAL.TiTv_ratio	TRUTH.TOTAL.het_hom_ratio	QUERY.TOTAL.het_hom_ratio
INDEL	ALL	16	16	0	236	0	220	0	0	1	1	0.932203	1			0.777778	1.98701
INDEL	PASS	16	16	0	236	0	220	0	0	1	1	0.932203	1			0.777778	1.98701
SNP	ALL	146	146	0	1075	6	923	0	0	1	0.960526	0.858605	0.979866	2.94595	2.60738	1	1.75641
SNP	PASS	146	146	0	1075	6	923	0	0	1	0.960526	0.858605	0.979866	2.94595	2.60738	1	1.75641

## Sheet: Table S8 CMRG vs dipcall
Table S8: benchmarking of dipcall variant calls for medically relevant genes when CMRG v1.0 was usd as truth set. This comparisionn was performed as we used the dipcall variant calls as benchmark set for eight 1kGP samples for which truth sets are not available.
Variant Type	Recall	Precision	F-score
[Duplicated]
SNV	1	1	1
Indel	1	1	1
[Collapsed]
SNV	1	1	1
Indel	1	1	1
Duplicated regions
Command	python2 ~/Sairam/anaconda3/envs/py2/bin/hap.py ~/Sairam/Proj6_ICA/truth_set/CMRG/HG002_GRCh38_CMRG_smallvar_v1.00.vcf.gz HG002_dipcall_remapped.vcf.gz -f ~/Sairam/Proj6_ICA/truth_set/CMRG/HG002_GRCh38_CMRG_smallvar_v1.00.bed -T ./masked.bed -r ~/Sairam/Proj5_LPA/GRCh38_bug/MODIFIED_HG38_REFERENCE/GRCh38_masked_v2_decoy_gene.fasta --pass-only -o happy_CMRG_vs_dipcall
Type	Filter	TRUTH.TOTAL	TRUTH.TP	TRUTH.FN	QUERY.TOTAL	QUERY.FP	QUERY.UNK	FP.gt	FP.al	METRIC.Recall	METRIC.Precision	METRIC.Frac_NA	METRIC.F1_Score	TRUTH.TOTAL.TiTv_ratio	QUERY.TOTAL.TiTv_ratio	TRUTH.TOTAL.het_hom_ratio	QUERY.TOTAL.het_hom_ratio
INDEL	ALL	16	16	0	283	0	267	0	0	1	1	0.943463	1			0.777778	2.5
INDEL	PASS	16	16	0	283	0	267	0	0	1	1	0.943463	1			0.777778	2.5
SNP	ALL	146	146	0	1264	0	1118	0	0	1	1	0.884494	1	2.94595	2.45455	1	2.02392
SNP	PASS	146	146	0	1264	0	1118	0	0	1	1	0.884494	1	2.94595	2.45455	1	2.02392
Collapsed regions
INDEL	ALL	33	33	0	326	0	293	0	0	1	1	0.898773	1			0.736842	2.05825
INDEL	PASS	33	33	0	326	0	293	0	0	1	1	0.898773	1			0.736842	2.05825
SNP	ALL	185	185	0	1316	0	1131	0	0	1	1	0.859422	1	2.7	2.39221	0.968085	1.9375
SNP	PASS	185	185	0	1316	0	1131	0	0	1	1	0.859422	1	2.7	2.39221	0.968085	1.9375

## Sheet: Table S9 Regionwise duplicated
Table S9: Regionwise benchmarking of SNV and INDEL calls for the duplicated regions
SNV
	GATK original			GATK remapped
Regions	Recall	Precision	F-score	Recall	Precision	F-score
chr21:34374240-34495759	0.006944	0.5	0.013699	0.944444	1	0.971429
chr8:30393764-30408023	0.166667	1	0.285714	1	1	1
chr16:34955067-35072499	0.111111	1	0.2	1	1	1
chr22:18774319-18939751	0.177215	0.383562	0.242424	0.911392	0.481605	0.630197
chr21:44095806-44253497	0.053797	0.73913	0.100295	0.971519	0.983713	0.977578
chr21:43035650-43187643	0.050781	0.302326	0.086957	1	1	1
chr16:19786221-19802760	0.5	1	0.666667	1	1	1
chr11:1944688-2044218	0.028169	0.8	0.054422	1	0.986014	0.992958
chr21:43376890-43571980	0.062745	0.571429	0.113074	0.956863	0.987854	0.972112
chr13:111668941-111703855	0.076923	0.6	0.136364	1	1	1
chr21:13654078-13799312	0.047445	0.317073	0.08254	0.273723	0.721154	0.396825
chr9:70701806-70737791	0	0	0	1	1	1
INDEL
	GATK Original			GATK remapped
Region	Recall	Precision	F-score	Recall	Precision	F-score
chr21:34374240-34495759	0	0	nan	0.923077	1	0.96
chr8:30393764-30408023	0	0	nan	0.75	0.857143	0.8
chr16:34955067-35072499	0	0	nan	1	1	1
chr22:18774319-18939751	0.068966	1	0.129032	0.62069	0.857143	0.72
chr21:44095806-44253497	0.046154	0.75	0.086957	0.784615	0.885246	0.831899
chr21:43035650-43187643	0.017544	0.166667	0.031746	0.894737	0.962963	0.927597
chr16:19786221-19802760	0	0	nan	0	0	nan
chr11:1944688-2044218	0	0	nan	0.875	0.92	0.896936
chr21:43376890-43571980	0.029851	0.5	0.056338	0.820896	0.888889	0.85354
chr13:111668941-111703855	0	0	nan	0.9	1	0.947368
chr21:13654078-13799312	0	0	nan	0.244444	0.722222	0.365262
chr9:70701806-70737791	0	0	nan	1	1	1

## Sheet: Table S10 Regionwise collapsed
Table S10: Regionwise benchmarking of SNV and INDEL calls for the collapsed regions
SNP
	GATK Original			GATK Remapped
Regions	Recall	Precision	F-score	Recall	Precision	F-score
chr17:21394778-21455415	0.694444	0.062893	0.11534	0.930556	0.985294	0.957143
chr3:10041000-10056000	0.8	0.038835	0.074074	1	1	1
chr17:21285000-21315000	0.815789	0.115888	0.202946	0.947368	0.96	0.953642
chr3:11864741-11877695	0.888889	1	0.941176	0.194444	0.875	0.318182
chr17:21682227-21741311	0.544118	0.033849	0.063733	0.941176	0.888889	0.914286
chr6:251519-387461	0.862348	0.557592	0.677266	0.469636	1	0.639118
chr3:9986000-10001000	0.5	0.037037	0.068966	1	1	1
chr10:46391229-46590038	0.333333	0.744444	0.460481	0.333333	0.736264	0.458904
chr7:152127929-152443642	0.921569	0.078464	0.144615	0.941176	0.115385	0.205567
INDEL
	GATK Original			GATK Remapped
Regions	Recall	Precision	F-score	Recall	Precision	F-score
chr17:21394778-21455415	0.5	0.074074	0.129032	0.625	0.833333	0.714286
chr3:10041000-10056000	0.4	0.1	0.16	0.6	0.8	0.685714
chr17:21285000-21315000	0.7	0.14	0.233333	0.9	0.9	0.9
chr3:11864741-11877695	0.571429	0.666667	0.615385	0	0	nan
chr17:21682227-21741311	0.6	0.061538	0.111628	0.8	1	0.888889
chr6:251519-387461	0.708333	0.507463	0.591304	0.291667	0.875	0.4375
chr3:9986000-10001000	0.5	0.166667	0.25	0.5	0.333333	0.4
chr10:46391229-46590038	0.388889	0.7	0.5	0.388889	0.7	0.5
chr7:152127929-152443642	0.634146	0.209677	0.315152	0.634146	0.257426	0.366197
Note	The light orange color represents that the using modified reference did not improve (worse or remained same)

[truncated: 9 more sheets: Table S11 Long read calls, Table S12 HG002 WES evaluation, Table S13 HG002 RNASeq evaluati, Table S14 1kGP SNV duplicated, Table S15 1kGP SNV collapsed, Table S16 Samples analyzed 1KGP, Table S17 eQTL results in affec, Table S18 duplicated in T2T, Table S19 Friedman test]
